# Supplementary material for: Disease Progression and Serological Assay Performance in Heritage Breed Pigs following Brucella suis Experimental Challenge as a Model for Naturally Infected Feral Swine
Source: Pathogens. 2023 Apr 24;12(5):638. doi: 10.3390/pathogens12050638 (PMC10221608; doi:10.3390/pathogens12050638)
Supplement: Supplementary file 1 [file pathogens-12-00638-s001.zip]

Archive with 1 entries (1 files):
- pathogens-2306262-SI.pdf
